# Supplementary material for: Tanshinone IIA down-regulates -transforming growth factor beta 1 to relieve renal tubular epithelial cell inflammation and pyroptosis caused by high glucose
Source: Bioengineered. 2022 May 16;13(5):12224–36. doi: 10.1080/21655979.2022.2074619 (PMC9275952; doi:10.1080/21655979.2022.2074619)
Supplement: Supplemental Material [file KBIE_A_2074619_SM3627.zip]

Archive with 3 entries (3 files):
- Supplementary document_PCR.xlsx
- Supplementary document_WB 2.xlsx
- Supplementary document_WB images.pptx
