# Supplementary material for: Tanshinone IIA down-regulates -transforming growth factor beta 1 to relieve renal tubular epithelial cell inflammation and pyroptosis caused by high glucose
Source: Bioengineered. 2022 May 16;13(5):12224–36. doi: 10.1080/21655979.2022.2074619 (PMC9275952; doi:10.1080/21655979.2022.2074619)
Supplement: Supplemental Material [file KBIE_A_2074619_SM3627.zip › Supplementary document_PCR.xlsx]

## Sheet: Figure 3A
Groups	Control			HG
TNF-α	0.934516	0.954152	1.11133	3.53642	3.8968	4.11899
IL-6	0.96844	0.903586	1.12797	3.32587	3.08172	3.6648

## Sheet: Figure 4A
Groups	Control			HG
IL-1β	0.970199	1.09912	0.930677	2.57818	2.35602	2.22893
IL-18	0.976433	1.10619	0.917381	1.84752	2.07857	2.24325

## Sheet: Figure 5A
Groups	HG			1 μM			5 μM			10 μM			Tolbutamide
TNF-α	0.972283	0.926234	1.10148	0.907172	0.778867	0.945696	0.701954	0.637037	0.741978	0.397616	0.365881	0.408795	0.293097	0.275371	0.322965
IL-6	0.973607	1.07282	0.95357	0.801854	0.727698	0.859406	0.518139	0.480102	0.555328	0.293496	0.27195	0.321171	0.204676	0.222428	0.192297

## Sheet: Figure 6A
Groups	HG			1 μM			5 μM			10 μM			Tolbutamide
IL-1β	0.990592	0.91787	1.09154	1.00523	1.02723	0.983749	0.745542	0.6813	0.815842	0.538255	0.495296	0.5809	0.298616	0.276694	0.317838
IL-18	0.984597	0.937965	1.07744	1.08737	1.11091	0.941031	0.614551	0.561596	0.663241	0.355422	0.33625	0.391641	0.247861	0.212805	0.232871

## Sheet: Figure 7A
Groups	HG			HG+tanshinone IIA+pcDNA-NC			HG+tanshinone IIA+pcDNA-TGFB1			HG+tanshinone IIA+sh-TGFB1
TNF-α	0.986379	0.926725	1.0869	0.444487	0.409012	0.373768	0.712131	0.655294	0.742372	0.219843	0.266759	0.256685
IL-6	1.00149	1.09592	0.902591	0.230389	0.210537	0.250372	0.529295	0.49385	0.563366	0.167894	0.189637	0.115632

## Sheet: Figure 7B
Groups	HG			HG+tanshinone IIA+pcDNA-NC			HG+tanshinone IIA+pcDNA-TGFB1			HG+tanshinone IIA+sh-TGFB1
IL-1β	0.990592	1.09154	0.91787	0.396767	0.3651	0.437199	0.710232	0.777202	0.653547	0.256783	0.225986	0.272135
IL-18	1.01625	0.909565	1.07419	0.215125	0.233784	0.199332	0.629924	0.58368	0.670472	0.178946	0.159736	0.14336

## Sheet: Figure 7G
Groups	HG			HG+tanshinone IIA+pcDNA-NC			HG+tanshinone IIA+pcDNA-TGFB1			HG+tanshinone IIA+sh-TGFB1
FN	1.07105	1.01381	0.915141	0.3633	0.312289	0.321924	0.617781	0.635749	0.70162	0.185962	0.235792	0.267843
COL-1	1.05959	1.00273	0.937686	0.377188	0.3214	0.273249	0.656506	0.651154	0.716198	0.230454	0.287435	0.210098
