# Supplementary material for: Tanshinone IIA down-regulates -transforming growth factor beta 1 to relieve renal tubular epithelial cell inflammation and pyroptosis caused by high glucose
Source: Bioengineered. 2022 May 16;13(5):12224–36. doi: 10.1080/21655979.2022.2074619 (PMC9275952; doi:10.1080/21655979.2022.2074619)
Supplement: Supplemental Material [file KBIE_A_2074619_SM3627.zip › Supplementary document_WB 2.xlsx]

## Sheet: Figure 2B 
Groups	Control			1 μM			5 μM			10 μM
TGFB1	1.0148	1.02689	0.95831	0.756778	0.837583	0.806776	0.607653	0.69254	0.65387	0.266763	0.282913	0.303704

## Sheet: Figure 3C
Groups	Control			HG
Cleaved-caspase-3	1.04153	1.02628	0.932191	0.955187	0.918667	0.894832
Cleaved-caspase-9	1.05706	0.987151	0.955788	0.979903	0.986917	0.919298
Cleaved-caspase-12	1.02153	1.04628	0.932191	0.955187	0.948667	0.894832
GRP78	1.04153	0.926277	0.932191	0.985186	0.958667	0.884832
CHOP	1.03706	1.07151	0.955788	0.929903	0.936917	0.909298

## Sheet: Figure 4B
Groups	Control			HG
Matured IL-1β	0.970199	1.09912	0.930677	4.57818	4.35602	4.22893

## Sheet: Figure 4C
Groups	Control			HG
Cleaved-caspase-1	0.871914	0.981273	1.14681	3.63647	4.02534	4.21194
N-GSDMD	0.912243	1.01981	1.06795	2.90165	3.05965	3.21854

## Sheet: Figure 5C
Groups	HG			1 μM			5 μM			10 μM			Tolbutamide
Cleaved-caspase-3	1.02664	1.02448	1.01982	1.01433	0.916344	0.995812	1.01734	0.974934	1.02735	1.0204	0.983679	1.03268	1.03262	0.968972	1.01597
Cleaved-caspase-9	0.943252	0.964232	0.968563	0.945287	0.962353	0.933435	0.956673	0.962738	0.947896	0.975649	0.982461	0.957734	0.956671	0.97221	0.963842
Cleaved-caspase-12	1.04238	1.04345	0.989517	1.05894	1.04635	1.02998	1.06231	1.0589	1.05224	1.03897	1.07341	1.02278	1.05444	1.05071	1.02763
GRP78	1.05239	1.04646	0.985513	1.05325	1.06234	1.04249	1.03565	1.05221	1.0379	1.01445	1.06219	1.06344	1.03427	1.03776	1.0841
CHOP	1.06299	1.06982	1.05775	1.04336	0.936917	1.04987	1.05679	0.990846	1.06888	1.03267	0.987967	1.04373	1.0567	0.992489	1.02916

## Sheet: Figure 6B
Groups	HG			1 μM			5 μM			10 μM			Tolbutamide
Matured IL-1β	0.990592	0.91787	1.09154	1.00523	1.02723	0.983749	0.745542	0.6813	0.815842	0.538255	0.495296	0.5809	0.298616	0.276694	0.317838

## Sheet: Figure 6C
Groups	HG			1 μM			5 μM			10 μM			Tolbutamide
Cleaved-caspase-1	0.922674	1.09522	0.982104	0.82876	0.855254	0.746897	0.642555	0.629014	0.611297	0.454174	0.453303	0.388653	0.228157	0.263649	0.253499
N-GSDMD	0.974531	1.04279	0.982679	0.864644	0.926452	0.79554	0.703233	0.740366	0.621477	0.528961	0.486884	0.503322	0.293216	0.296395	0.279171

## Sheet: Figure 7E
Groups	HG			HG+tanshinone IIA+pcDNA-NC			HG+tanshinone IIA+pcDNA-TGFB1			HG+tanshinone IIA+sh-TGFB1
Cleaved-caspase-3	1.04114	0.974881	0.983981	1.05344	0.984769	0.95036	1.01858	0.963932	1.00541	1.04236	0.975938	1.02646
Cleaved-caspase-9	1.06372	0.978142	0.958142	1.06502	1.03533	0.996495	0.999553	0.925659	1.02017	1.08432	0.972434	0.953748
Cleaved-caspase-1	1.07105	1.01381	0.915141	0.3633	0.312289	0.321924	0.617781	0.635749	0.70162	0.167893	0.196734	0.138976
N-GSDMD	1.05959	1.00273	0.937686	0.377188	0.3214	0.273249	0.656506	0.651154	0.716198	0.156746	0.140234	0.117892

## Sheet: Figure 7H
Groups	HG			HG+Tanshinone IIA+pcDNA-NC			HG+Tanshinone IIA+pcDNA-TGFB1			HG+Tanshinone IIA+sh-TGFB1
p65	1.03105	1.11381	0.915141	0.3633	0.312289	0.321924	0.617781	0.635749	0.70162	0.265437	0.240348	0.226893
p-IKKβ	1.15959	1.00273	0.937686	0.377188	0.4114	0.293249	0.656506	0.601154	0.716198	0.210398	0.184642	0.231209
p-IκBα	1.05959	1.03272	0.957686	0.327188	0.3414	0.273249	0.696506	0.651154	0.746198	0.206221	0.238847	0.173927
